# Supplementary material for: UHPLC-HRMS/MS Chemical Fingerprinting of the Bioactive Partition from Cultivated Piper aduncum L
Source: Molecules. 2024 Apr 9;29(8):1690. doi: 10.3390/molecules29081690 (PMC11051932; doi:10.3390/molecules29081690)
Supplement: Supplementary file 1 [file molecules-29-01690-s001.zip]

Archive with 1 entries (1 files):
- molecules-2937355-supplementary.pdf
